# Supplementary material for: Age-related changes in gait, balance, and strength parameters: A cross-sectional study
Source: PLoS One. 2024 Oct 23;19(10):e0310764. doi: 10.1371/journal.pone.0310764 (PMC11498712; doi:10.1371/journal.pone.0310764)
Supplement: S1 File — (XLSX) [file pone.0310764.s001.xlsx]

## Sheet: Key
Variable	Column name	Definition
Strength measures
Dominant grip strength	Grip strength	Maximum dominant side grip strength value out of three trials
Dominant knee strength	Knee strength_dominant	Maximum dominant side knee strength value out of three trials
Bipedal standing balance
RMS(CoP)EO	RMS_COP_EO	Average standing postural sway with eyes open on both legs
RMS(CoP)EC	RMS_COP_EC	Average standing postural sway with eyes closed on both legs
RMS(CoP)EC/EO	RMS_COP_Romberg	Romberg ratio of the standing postural sway on both legs
Path(CoP)EC	path_COP_EC	Amount of movement in the CoP with eyes open on both legs
Path(CoP)EO	path_COP_EO	Amount of movement in the CoP with eyes closed on both legs
Path(CoP)EC/EO	path_COP_Romberg	Romberg ratio of the amount of movement in the CoP when standing on both legs
Unipedal standing balance
RMS(CoP)Dominant	RMS_COP_U_D	Average standing postural sway with eyes open on the dominant leg
RMS(CoP)­NonDominant	RMS_COP_U_ND	Average standing postural sway with eyes open on the non-dominant leg
Duration(balance) Dominant	Duration_U_D	Duration of balance on the dominant leg
Duration(balance) ­NonDominant	Duration_U_ND	Duration of balance on the non-dominant leg
Gait parameters
Gait speed	Velocity	Distance traveled per time unit
Cadence	cadence	Number of steps per time unit
Stride length	stride length	Sagittal distance between successive heel strikes of same foot
Step width	step width	Lateral distance between successive heel strikes of two feet
Gait stability ratio	Gait stability ratio	Cadence divided by gait speed
Single support	total_single_support	One foot in touch with the ground
Double support	total_double_support	Both feet in touch with the ground
Dynamic gait balance
StepLengthright	meanStepLength_R_norm	Distance between two consecutive steps on the right side
StepLengthleft	meanStepLength_L_norm	Distance between two consecutive steps on the left side
DSMright	meanXcoM_BoS_R_norm	Shortest distance from the xCoM to the BoS during the gait cycle for the right leg
DSMleft	meanXcoM_BoS_L_norm	Shortest distance from the xCoM to the BoS during the gait cycle for the left leg

## Sheet: Sheet3
Demographics										Outcome Measures
Sex	Age_group		Age	BMI	Height	Weight	Trochanter height	Activity Level (IPAQ_MET)		Grip strength	Knee strength_dominant	RMS_COP_EC	RMS_COP_EO	RMS_COP_Romberg	RMS_COP_U_D	RMS_COP_U_ND	path_COP_EC	path_COP_EO	Duration_U_ND	Duration_U_D	path_COP_Romberg	meanStepLength_R_norm	meanStepLength_L_norm	meanXcoM_BoS_R_norm	meanXcoM_BoS_L_norm	stride length	step width	Gait stability ratio	total_single_support	total_double_support	Velocity	cadence
Female	Below 65	Mean	53.9608	26.582	163.54	71.14	893.1	3451.6		29.892	111.6	0.00881875	0.00832386	1.33463	0.0244209	0.0205642	0.340467	0.307236	20.5639	18.4065	1.16731	0.341481	0.336068	0.2618	0.257924	117.01	13.35	1.723	0.031551	130.36	105.89	108.51
		Std	2.32434	3.79851	7.77486	11.3362	44.3609	2310.04		6.56416	23.3589	0.00381613	0.00435402	1.05235	0.0129552	0.00730355	0.108905	0.13158	9.18695	10.1498	0.413962	0.020106	0.0160513	0.0471725	0.0455911	8.93034	2.23305	0.121165	0.0110885	9.2745	15.2692	9.47074
Male		Mean	58.1391	26.674	178.84	85.46	943.13	4909.6		44.229	178.9	0.0144937	0.0122159	1.65322	0.0353287	0.0326232	0.484365	0.320688	25.2758	22.5167	1.53103	0.33289	0.326419	0.25055	0.248765	124.91	13.78	1.62	0.0297019	138.69	109.2	104.08
		Std	3.11762	2.57077	6.82879	11.0679	40.4983	3057.1		6.61228	26.4176	0.00857111	0.00902433	1.18588	0.0147096	0.0164521	0.204167	0.0962288	6.64703	7.20907	0.623187	0.0293732	0.0368106	0.0593232	0.0551363	13.3262	1.69635	0.175271	0.0165449	13.1443	20.8228	9.76963
Female	Above 65	Mean	72.2894	27.392	162.29	71.89	890	4409		24.659	100.3	0.0191367	0.0142673	1.53189	0.0200823	0.0215756	0.475501	0.364844	13.225	11.2592	1.32989	0.32818	0.330926	0.274594	0.277197	114.26	11.01	1.769	0.0271532	125.27	111.03	116.37
		Std	3.89375	3.89367	4.20344	8.8887	29.5296	3771.68		3.20776	23.3669	0.00920071	0.00640341	0.914165	0.00735761	0.00912942	0.187913	0.15488	10.8997	7.93699	0.426551	0.0266255	0.0291987	0.0506659	0.0539924	10.9233	2.45171	0.187534	0.00990553	9.5618	19.8875	13.9304
Male		Mean	75.7054	27.416	174.87	83.77	911.3	2129.1		38.721	154.3	0.0121021	0.0119106	1.08281	0.0292414	0.0420804	0.652288	0.448576	9.61167	9.1787	1.49278	0.335424	0.33294	0.268757	0.271603	123.35	14.88	1.631	0.0327648	138.23	113.76	110.81
		Std	5.04109	4.12046	5.59429	12.528	76.1946	1112.89		6.71399	43.1093	0.00674955	0.00512559	0.430324	0.0185048	0.0420438	0.30605	0.181865	7.79565	8.08026	0.525013	0.0205365	0.022502	0.0287276	0.0275611	6.31146	3.31958	0.0832406	0.00708903	8.56995	10.9779	7.75377
