# Supplementary material for: Age-related changes in gait, balance, and strength parameters: A cross-sectional study
Source: PLoS One. 2024 Oct 23;19(10):e0310764. doi: 10.1371/journal.pone.0310764 (PMC11498712; doi:10.1371/journal.pone.0310764)
Supplement: S1 Dataset — (XLSX) [file pone.0310764.s002.xlsx]

## Sheet: Data
Subject ID	Sex	Age	Age_group	BMI	Height_staff_reported	Weight_staff_reported	trochanter_height	Dominance	IPAQ_MET	Grip strength	Knee strength_dominant	RMS_COP_EC	RMS_COP_EO	RMS_COP_Romberg	RMS_COP_U_R	RMS_COP_U_L	path_COP_EC	path_COP_EO	Duration_U_L	Duration_U_R	path_COP_Romberg	meanStepLength_R_norm	meanStepLength_L_norm	meanXcoM_BoS_R_norm	meanXcoM_BoS_L_norm	stride length	step width	Gait stability ratio	total_single_support	total_double_support	Velocity	cadence
1	0	54.6338	Below	29.06	165.6	79.7	861	R	3919	30.79	163	0.0031978	0.00437094	0.731603	0.0190772	0.0176451	0.161616	0.16445	19.775	17.7333	0.982768	0.337739	0.328571	0.246274	0.227849	118.5	10.1	1.69	0.0137327	128.6	103.3	104.7
2	1	66.9295	Above	23.18	186	80.2	917	R	1455	52.73	171	0.0107885	0.00656384	1.64362	0.0228392	0.0469082	0.389241	0.260291	30.0083	20.7667	1.49541	0.319025	0.28168	0.248907	0.230284	118.3	14	1.7	0.0317523	132.3	113.2	115.7
3	0	52.3422	Below	29.24	159.5	74.4	889	L	2973	26.08	73	0.0095149	0.0169758	0.560497	0.0510681	0.0235286	0.534128	0.369523	12.3583	8.99167	1.44545	0.343239	0.32825	0.295132	0.277917	113	12.8	1.76	0.0253667	125.8	116.8	123.2
4	0	51.6496	Below	27.08	167.2	75.7	862	R	198	32.92	126	0.0167771	0.00504324	3.32665	0.0142986	0.0173489	0.424411	0.287383	29.975	16.0417	1.47681	0.315165	0.320794	0.197523	0.192528	112.5	17.5	1.78	0.0381219	130	89.2	95.2
5	0	51.6194	Below	31.2	163.6	83.5	917	R	2742	30.88	86	0.0084243	0.00943913	0.892487	0.0167676	0.0189848	0.384614	0.332393	15.125	6.59167	1.15711	0.32833	0.343162	0.222361	0.222941	114.8	10.2	1.75	0.0505343	125	96.8	101.8
6	0	54.5325	Below	23.92	156.4	58.5	870	R	1752	31.51	122	0.0043277	0.00667946	0.647912	0.0246184	0.0291214	0.226343	0.238458	19.8417	30.0083	0.949195	0.324638	0.339136	0.236246	0.254822	110.2	12.4	1.84	0.0405632	122.6	94.5	104.5
7	0	53.3908	Below	25.16	181.2	82.6	982	R	7599	45.78	112	0.0066759	0.00888226	0.751599	0.010925	0.0140152	0.425201	0.350197	30.0083	30.0083	1.21418	0.35622	0.356253	0.284288	0.301421	136	14.8	1.47	0.0175982	150.8	128.4	113.4
8	1	55.8604	Below	26.35	178	83.5	935	R	9630	34.27	218	0.0143032	0.00539577	2.65082	0.0477405	0.0274763	0.32512	0.227689	10.6	10.2167	1.42791	0.377119	0.38044	0.345571	0.300448	143.8	14	1.39	0.0708328	157.8	141.4	118.1
9	0	54.0643	Below	23.61	162.3	62.2	874	L	1935	29.55	98	0.0130826	0.00419108	3.12155	0.0246542	0.0210081	0.26051	0.190699	11.5417	17.1167	1.36608	0.341406	0.321286	0.253487	0.245288	110.7	15.1	1.81	0.0388974	125.8	90.9	98.6
10	0	57.0322	Below	24.04	150.7	54.6	820	R	7758	18.81	104	0.007929	0.0103833	0.763631			0.376741	0.318387			1.18328	0.341406	0.321286	0.253487	0.245288	106.2	14.7	1.88	0.0388974	120.9	96.5	109.1
11	0	51.4908	Below	19.74	168.9	56.3	944	R	3036	25.4	122	0.00737811			0.0318591	0.0230782	0.235681		30.0083	30.0083		0.334145	0.330026	0.250022	0.245531	117.4	11.6	1.7	0.0225419	129	106.7	108.6
12	0	58.8528	Below	32.77	160	83.9	912	R	2604	27.2	110	0.01088	0.00894948	1.21572	0.0265197	0.0203477	0.375426	0.513638	16.4417	9.15833	0.730916	0.392522	0.371916	0.379179	0.365657	130.8	14.3	1.55	0.0292559	145.1	135.8	126
13	1	57.306	Below	26.97	179.8	87.2	946	R	8613	34.72	161	0.00851547	0.0134229	0.6344	0.0415985	0.0372004	0.523292	0.371652	30.0083	19.0833	1.40801	0.286228	0.256533	0.15595	0.147321	103.8	15.2	1.93	0.0413179	119	78	90
14	1	60.6352	Below	20.45	182.6	68.2	1010.3	R	5733	46.43	184	0.00722785	0.0169484	0.426461	0.0138283	0.01627	0.247236	0.219258	30.0083	30.0083	1.1276	0.364047	0.366671	0.325065	0.329733	141.6	16	1.41	0.0222251	157.6	135.6	114.9
15	1	79.2115	Above	21.12	174.5	64.3	939	R	2542.5	34.33	108	0.00738804	0.00729106	1.0133	0.0254895	0.0219183	0.434691	0.443296	7.6	26.35	0.98059	0.297293	0.331661	0.212398	0.23566	115.6	13.9	1.74	0.0374835	129.5	89	92.8
16	1	79.2854	Above	33.28	171	97.3	925	R	198	41.26	123	0.00953005	0.00858786	1.10971	0.0167301	0.0325791	0.966342	0.4841	5.56667	6.21667	1.99616	0.34977	0.352653	0.277489	0.283302	127.2	14.8	1.58	0.0337469	142	114.7	108.5
17	0	72.1643	Above	30.45	164.1	82	885	R	12078	24.57	90	0.0144941	0.0180523	0.802895	0.0154792	0.0189475	0.331596	0.287295	30.0083	14.525	1.1542	0.305147	0.308887	0.237147	0.231268	111.2	9.8	1.8	0.0115873	121	100.3	108.5
18	0	65.6728	Above	25.53	165.7	70.1	938	R	1746	23.21	106	0.0210829	0.0156503	1.34712	0.0279283	0.0312414	0.375827	0.247825	30.0083	14.8417	1.5165	0.3022	0.305904	0.239234	0.233345	106.3	14.6	1.89	0.0117149	120.9	96.7	109.8
19	0	68.3395	Above	20.25	167.2	56.6	884	R	7998	25.43	118				0.0190396	0.0298398			26.6833	30.0083		0.337405	0.33991	0.231862	0.236028	118.5	12.6	1.7	0.0428911	131.1	93.1	94.7
20	1	71.1157	Above	30.46	175.3	93.6	938	R	1164	39.9	160	0.0103761	0.0193132	0.537253	0.0218648	0.0180321	0.50735	0.679223	8.35833	7.46667	0.746957	0.369246	0.347523	0.303996	0.298703	133.7	22.7	1.5	0.023854	156.4	115.3	103.5
21	1	71.8056	Above	25.06	181.1	82.2	998	R	2691	42.59	251	0.00592717	0.00899167	0.659185	0.0312607	0.159202	0.302758	0.25189	3.10833	3.18333	1.20195	0.338457	0.334705	0.314769	0.314319	130.6	14	1.53	0.0458865	144.6	131.9	120.9
22	0	76.0767	Above	28.84	155	69.3	824	R	1017	18.84	71	0.0124669	0.00666449	1.87065	0.0382668	0.0208514	0.357569	0.263984	6.30833	2.5	1.35451	0.336147	0.34046	0.249483	0.257825	111.8	8	1.79	0.0286554	119.8	100.9	108.5
23	0	74.9897	Above	28.34	163.1	75.4	899	R	2826	28.5	87	0.0331344	0.0102028	3.24756	0.0142404	0.013858	0.698245	0.584398	4.78333	9.58333	1.19481	0.350369	0.368565	0.376695	0.398623	127	7.6	1.57	0.0328884	134.6	158.5	149.7
24	0	69.848	Above	28.48	158	71.1	922	R	3612	27.62	121	0.024049	0.00948419	2.5357	0.0225584	0.0171271	0.436997	0.365179	5.61667	10.3417	1.19666	0.323551	0.33106	0.264645	0.277176	108.5	11	1.85	0.0226596	119.5	107.3	118.8
25	1	81.1006	Above	33.43	175.2	102.6	956	R	1530	30.68	209	0.0307386	0.0210424	1.46079	0.0202552	0.0322218	1.19462	0.864425	3.25833	1.825	1.38199	0.312786	0.313585	0.2411	0.242556	114.2	11.7	1.75	0.0277474	125.9	102.5	107.8
26	0	79.3183	Above	23.54	164.1	63.4	895	R	4746	26.47	108	0.00966224	0.00974255	0.991757	0.0154274	0.0281597	0.66959	0.462506	4.96667	8.38333	1.44774	0.346555	0.344821	0.299556	0.298788	120.2	12.3	1.66	0.035493	132.5	113.7	113.6
27	1	76.5722	Above	29.61	175.5	91.2	927	R	1702.5	27.91	122	0.0166277	0.00926665	1.79436	0.0301977	0.0205938	0.404649	0.388038	12	7.08333	1.04281	0.336233	0.333538	0.259063	0.257691	121.7	11.5	1.65	0.0434815	133.2	112.5	111.2
28	1	82.3929	Above	29.23	174.3	88.8	950	R	2826	38.5	122	0.00946761	0.0144559	0.654931	0.0180436		0.960601	0.409531	2.23333		2.34561	0.334737	0.322472	0.286236	0.277959	120.5	19.1	1.67	0.0305183	139.6	117.7	117.8
29	1	70.0014	Above	23.91	172.2	70.9	706	R	4452	43.47	128	0.0108117	0.0163545	0.661084	0.0226106	0.0273696	0.932433	0.405106	9.2	3.35833	2.3017	0.360347	0.343524	0.277476	0.275529	129.8	14.9	1.55	0.0249533	144.7	124.1	115
30	1	78.6393	Above	24.88	163.6	66.6	857	R	2730	35.84	149	0.00936606	0.00723902	1.29383	0.0831223	0.0198989	0.430194	0.299862	14.7833	6.35833	1.43464	0.336346	0.368058	0.266138	0.300028	121.9	12.2	1.64	0.028224	134.1	116.7	114.9
31	0	70.935	Above	30.53	156.2	74.5	862	R	8856	19.52	66	0.0141944	0.0180269	0.7874	0.0131083	0.00231603	0.565655	0.492627	2.425	1.31667	1.14824	0.273713	0.264459	0.216969	0.214634	89.5	15	2.23	0.0235472	104.5	92.2	123.6
32	0	75.3155	Above	23.79	167.3	66.6	899	R	594	24.18	89	0.0144679	0.0220549	0.655997	0.0164535	0.019026	0.387001	0.240431	16.6083	16.3083	1.60961	0.335339	0.340874	0.277753	0.284912	120.9	8.9	1.64	0.0245417	129.8	112.5	110.5
33	0	70.2341	Above	34.17	162.2	89.9	892	R	617	28.25	147	0.0286789	0.0185269	1.54796	0.0183212	0.0343887	0.457026	0.339352	4.84167	4.78333	1.34676	0.371375	0.364325	0.352593	0.339367	128.7	10.3	1.56	0.0375531	139	135.1	126
34	1	52.2437	Below	28.24	196.2	108.7	1005	L	693	46.45	160	0.0320172	0.00830449	3.85541	0.0278534	0.0221903	0.727641	0.427947	17.2583	16.0583	1.7003	0.311293	0.299211	0.223656	0.225203	127	15.7	1.58	0.0210452	142.7	108.7	103
35	1	56.0548	Below	28.37	178.4	90.3	962	R	4524	52.79	221	0.00643908	0.0107314	0.60002	0.0198856	0.0486132	0.69669	0.497432	30.0083	30.0083	1.40057	0.297722	0.311409	0.185455	0.211001	112.3	15.7	1.77	0.0288171	128	88.4	93.9
36	1	55.0445	Below	28.01	174.1	84.9	916	R	1251	51.15	172	0.0169263	0.0159655	1.06018	0.0326847	0.0276193	0.40776	0.281663	30.8583	30.0083	1.44769	0.353187	0.35727	0.286748	0.298968	130.7	12	1.53	0.0349444	142.7	125	114.8
37	1	61.1444	Below	30.46	179.9	98.6	961	R	7173	53.41	208	0.0149709	0.00480065	3.11851	0.0240213	0.0289247	0.863701	0.261252	28.4917	13.1	3.306	0.364993	0.354449	0.297028	0.295223	140	11.1	1.43	0.00934457	151.1	122	104.8
38	1	59.9808	Below	25.01	176.6	78	919	R	2551	40.34	169	0.0056754	0.00629258	0.90192	0.0323327	0.0216902	0.295861	0.213679	25.7917	30.0083	1.3846	0.315043	0.319977	0.220859	0.223491	118.7	12.3	1.69	0.0247669	131	99	100.6
39	1	61.0294	Below	25.25	173.6	76.1	885	R	7146	40.72	142	0.0278411	0.0359051	0.77541	0.0655846	0.0744727	0.482149	0.422825	30.0083	22.8917	1.1403	0.33399	0.328916	0.261773	0.265095	121	12.5	1.65	0.0121193	133.5	110.7	109.9
40	1	62.0917	Below	27.63	169.2	79.1	892	R	1782	42.01	154	0.0110209	0.00439248	2.50904	0.0477573	0.0217755	0.274199	0.283483	19.725	23.7833	0.967249	0.325276	0.289312	0.2034	0.191171	110.2	13.3	1.82	0.0316063	123.5	83.2	90.8

## Sheet: Key
Variable	Column name	Definition
Strength measures
Dominant grip strength	Grip strength	Maximum dominant side grip strength value out of three trials
Dominant knee strength	Knee strength_dominant	Maximum dominant side knee strength value out of three trials
Bipedal standing balance
RMS(CoP)EO	RMS_COP_EO	Average standing postural sway with eyes open on both legs
RMS(CoP)EC	RMS_COP_EC	Average standing postural sway with eyes closed on both legs
RMS(CoP)EC/EO	RMS_COP_Romberg	Romberg ratio of the standing postural sway on both legs
Path(CoP)EC	path_COP_EC	Amount of movement in the CoP with eyes open on both legs
Path(CoP)EO	path_COP_EO	Amount of movement in the CoP with eyes closed on both legs
Path(CoP)EC/EO	path_COP_Romberg	Romberg ratio of the amount of movement in the CoP when standing on both legs
Unipedal standing balance
RMS(CoP)Dominant	RMS_COP_U_D	Average standing postural sway with eyes open on the dominant leg
RMS(CoP)­NonDominant	RMS_COP_U_ND	Average standing postural sway with eyes open on the non-dominant leg
Duration(balance) Dominant	Duration_U_D	Duration of balance on the dominant leg
Duration(balance) ­NonDominant	Duration_U_ND	Duration of balance on the non-dominant leg
Gait parameters
Gait speed	Velocity	Distance traveled per time unit
Cadence	cadence	Number of steps per time unit
Stride length	stride length	Sagittal distance between successive heel strikes of same foot
Step width	step width	Lateral distance between successive heel strikes of two feet
Gait stability ratio	Gait stability ratio	Cadence divided by gait speed
Single support	total_single_support	One foot in touch with the ground
Double support	total_double_support	Both feet in touch with the ground
Dynamic gait balance
StepLengthright	meanStepLength_R_norm	Distance between two consecutive steps on the right side
StepLengthleft	meanStepLength_L_norm	Distance between two consecutive steps on the left side
DSMright	meanXcoM_BoS_R_norm	Shortest distance from the xCoM to the BoS during the gait cycle for the right leg
DSMleft	meanXcoM_BoS_L_norm	Shortest distance from the xCoM to the BoS during the gait cycle for the left leg
